# Supplementary material for: Discovery of psoralen as a quorum sensing inhibitor suppresses Pseudomonas aeruginosa virulence
Source: Appl Microbiol Biotechnol. 2024 Feb 19;108(1):222. doi: 10.1007/s00253-024-13067-9 (PMC10876730; doi:10.1007/s00253-024-13067-9)
Supplement: Supplementary file 2 — Supplementary file2 (XLS 60 KB) [file 253_2024_13067_MOESM2_ESM.xls]

Dataset S1. Significantly differentially expressed genes of psoralen-treated Pseudomonas aeruginosa PAO1 at the concentration of 200 uM. padj < 0.05.
gene_id	C7_1	C7_2	PAO1_1	PAO1_2	log2FoldChange	pvalue	padj	gene_name	gene_chr	gene_start	gene_end	gene_strand	gene_length	gene_biotype	gene_description	tf_family	C7_1_readcount	C7_2_readcount	PAO1_1_readcount	PAO1_2_readcount	C7_1_fpkm	C7_2_fpkm	PAO1_1_fpkm	PAO1_2_fpkm
PA4141	1817.854731	2084.170859	5405.743232	6501.074321	-1.609578526	2.17E-14	3.35E-11	PA4141	NC_002516.2	4632477	4632776	+	300	protein_coding	hypothetical protein && -	-	1696	1805	6242	7324	4264.500717	4890.116867	12646.91836	15246.39262
PA4599	99.68189265	87.75456249	6.062192026	8.876398581	3.651794541	1.30E-11	1	mexC	NC_002516.2	5154237	5155400	-	1164	protein_coding	resistance-nodulation-cell division (RND) multidrug efflux membrane fusion protein MexC && PF00529:HlyD membrane-fusion protein of T1SS|PF16576:Barrel-sandwich domain of CusB or HlyD membrane-fusion	HlyD	93	76	7	10	60.26894188	53.06692205	3.655335677	5.365213864
PA4139	76.10122987	96.99188486	276.2627509	394.112097	-1.95485172	2.66E-10	2.05E-07	PA4139	NC_002516.2	4629944	4630243	+	300	protein_coding	hypothetical protein && -	-	71	84	319	444	178.5256786	227.5733057	646.3260106	924.2761227
PA3724	280.8242567	301.3676422	717.9367413	1044.752113	-1.598321855	4.81E-10	2.47E-07	lasB	NC_002516.2	4168987	4170483	-	1497	protein_coding	elastase LasB && PF03413:Peptidase propeptide and YPEB domain|PF01447:Thermolysin metallopeptidase, catalytic domain|PF02868:Thermolysin metallopeptidase, alpha-helical domain|PF07504:Fungalysin/Thermolysin Propeptide Motif	-	262	261	829	1177	132.0210217	141.7039622	336.6006388	491.0149111
PA2300	92.1789545	133.9411743	332.554534	507.7299988	-1.895550353	1.07E-09	4.14E-07	chiC	NC_002516.2	2530389	2531840	-	1452	protein_coding	chitinase && PF00704:Glycosyl hydrolases family 18	-	86	116	384	572	44.67817588	64.93138396	160.7484573	246.019443
PA1871	207.9385718	184.7464474	439.9419356	726.9770438	-1.57066141	5.43E-08	1.67E-05	lasA	NC_002516.2	2032695	2033951	+	1257	protein_coding	protease LasA && PF01551:Peptidase family M23	Peptidase_M23	194	160	508	819	116.4206583	103.4541678	245.6465337	406.9008926
PA0852	170.423881	198.6024309	368.9276861	627.5613797	-1.433481052	1.57E-06	0.000404609	cbpD	NC_002516.2	930653	931822	-	1170	protein_coding	chitin-binding protein CbpD && PF03067:Lytic polysaccharide mono-oxygenase, cellulose-degrading	-	159	172	426	707	102.5120365	119.4829322	221.3124994	377.3753862
PA1249	128.621797	145.4878273	294.449327	393.2244571	-1.327437274	2.89E-06	0.000618879	aprA	NC_002516.2	1355631	1357070	+	1440	protein_coding	alkaline metalloproteinase && PF08548:Peptidase M10 serralysin C terminal	-	120	126	340	443	62.86115443	71.11665804	143.5154412	192.1238375
PA4596	467.3258623	539.2286932	249.4159005	167.7639332	1.27004139	3.21E-06	0.000618879	PA4596	NC_002516.2	5149064	5149582	+	519	protein_coding	transcriptional regulator && -	-	436	467	288	189	633.6985741	731.329024	337.2930057	227.4230422
PA2146	166.1364878	160.4984761	64.08602998	37.28087404	1.687022662	3.66E-06	0.000626432	PA2146	NC_002516.2	2361706	2361873	+	168	protein_coding	hypothetical protein && -	-	155	139	74	42	695.9627812	672.4636372	267.7346887	156.1277234
PA3584	286.1834983	309.4502993	587.166599	630.2242992	-1.031542846	1.12E-05	0.001732269	glpD	NC_002516.2	4016441	4017979	+	1539	protein_coding	glycerol-3-phosphate dehydrogenase && PF01266:FAD dependent oxidoreductase|PF16901:C-terminal domain of alpha-glycerophosphate oxidase	DAO	267	268	678	710	130.8688361	141.5335699	267.7770049	288.1109386
PA1592	1141.518448	762.0790953	2734.914631	1642.133737	-1.20095226	2.00E-05	0.002801784	PA1592	NC_002516.2	1734827	1735063	-	237	protein_coding	hypothetical protein && -	-	1065	660	3158	1850	3389.728074	2263.387308	8099.272019	4874.874065
PA5227.1	4280.962143	5376.121618	2449.991606	2738.368962	0.896259489	2.68E-05	0.003443815	ssrS	NC_002516.2	5884320	5884502	+	183	protein_coding	6S RNA && -	-	3994	4656	2829	3085	16463.4394	20678.79218	9396.455543	10527.95687
PA3479	244.3814142	207.8397533	406.1668657	512.1681981	-1.021238522	8.62E-05	0.00863123	rhlA	NC_002516.2	3892121	3893008	-	888	protein_coding	rhamnosyltransferase subunit A && PF00561:alpha/beta hydrolase fold	Abhydrolase_1	228	180	469	577	193.6803137	164.7490148	321.027386	405.7914253
PA4746.2	359.0691832	521.9087138	237.2915164	148.2358563	1.191278878	8.63E-05	0.00863123	PA4746.2	NC_002516.2	5332254	5332339	-	86	protein_coding	tRNA-Leu && -	-	335	452	274	167	2938.393498	4271.724842	1936.574983	1212.713015
PA4221	56.80796033	60.04259539	197.4542545	120.7190207	-1.445944196	8.83E-05	0.00863123	fptA	NC_002516.2	4724639	4726801	-	2163	protein_coding	Fe(III)-pyochelin outer membrane receptor && PF07715:TonB-dependent Receptor Plug Domain|PF00593:TonB dependent receptor	TonB_dep_Rec	53	52	228	136	18.48344624	19.53934994	64.07085701	39.26651944
PA2069	72.88568495	85.4452319	160.215075	230.7863631	-1.304965611	8.96E-05	0.00863123	PA2069	NC_002516.2	2267638	2269362	-	1725	protein_coding	carbamoyl transferase && PF02543:Carbamoyltransferase N-terminus|PF16861:Carbamoyltransferase C-terminus	-	68	74	185	260	29.73605914	34.86630357	65.18757637	94.12917819
PA0376	6283.174782	8890.922779	4481.691962	3529.256076	0.921497811	9.78E-05	0.008872849	rpoH	NC_002516.2	420683	421537	+	855	protein_coding	RNA polymerase sigma factor RpoH && PF04545:Sigma-70, region 4|PF04542:Sigma-70 region 2|PF00140:Sigma-70 factor, region 1.2	Sigma70_r4	5862	7700	5175	3976	5171.818769	7319.609248	3678.971682	2904.158261
PA3240	472.6851039	337.1622664	180.1337059	213.9212058	1.040126609	0.000160957	0.013513471	PA3240	NC_002516.2	3627509	3628366	+	858	protein_coding	quercetin 2%2C3-dioxygenase && PF05726:Pirin C-terminal cupin domain|PF02678:Pirin	-	441	292	208	241	387.7170504	276.604251	147.3527525	175.4162301
PA5264	329.0574306	286.3569934	168.8753493	124.2695801	1.069897088	0.000166508	0.013513471	PA5264	NC_002516.2	5926134	5927105	-	972	protein_coding	hypothetical protein && -	-	307	248	195	140	238.2515359	207.371325	121.9412246	89.95012873
PA2424	68.59829172	78.51724012	146.358636	208.5953666	-1.271283056	0.000179304	0.013824319	pvdL	NC_002516.2	2707666	2720694	-	13029	protein_coding	peptide synthase && PF00550:Phosphopantetheine attachment site|PF00668:Condensation domain|PF13193:AMP-binding enzyme C-terminal domain|PF00501:AMP-binding enzyme	AMP-binding	64	68	169	235	3.705377742	4.241906733	7.884203514	11.26410776
PA5044	723.497608	919.1135756	484.975362	394.9997368	0.900018463	0.00020382	0.014966181	pilM	NC_002516.2	5679649	5680713	-	1065	protein_coding	type 4 fimbrial biogenesis protein PilM && PF11104:Type IV pilus assembly protein PilM;	-	675	796	560	445	478.098921	607.4726739	319.6101955	260.9458664
PA2939	36.44284248	21.93864062	77.9424689	107.4044228	-1.661740982	0.000205002	1	PA2939	NC_002516.2	3294282	3295892	+	1611	protein_coding	aminopeptidase && PF02225:PA domain|PF04389:Peptidase family M28	-	34	19	90	121	15.92014339	9.585645138	33.95698905	46.90615651
PA2637	247.5969592	302.5223075	142.0284989	125.15722	1.041131563	0.000231554	0.016229797	nuoA	NC_002516.2	2982781	2983194	+	414	protein_coding	NADH-quinone oxidoreductase subunit A && PF00507:NADH-ubiquinone/plastoquinone oxidoreductase, chain 3	-	231	262	164	141	420.8964253	514.3565053	240.7829398	212.6957392
PA1662	191.8608471	191.6744391	335.1526163	400.325576	-0.939198075	0.000322418	0.021616052	PA1662	NC_002516.2	1810751	1813384	+	2634	protein_coding	ClpA/B-type protease && PF07724:AAA domain (Cdc48 subfamily)|PF00004:ATPase family associated with various cellular activities (AAA)|PF10431:C-terminal, D2-small domain, of ClpB protein	AAA	179	166	387	451	51.26262708	51.22189059	89.30533419	106.9303011
PA4747	1570.257771	1690.429993	1069.543879	695.9096487	0.884964314	0.000345121	0.02217402	secG	NC_002516.2	5332354	5332743	-	390	protein_coding	preprotein translocase subunit SecG && PF03840:Preprotein translocase SecG subunit	-	1465	1464	1235	784	2833.587423	3050.98278	1924.795329	1255.427027
PA2195	78.24492649	93.52788897	161.9471298	221.9099645	-1.160915092	0.00037969	0.023419275	hcnC	NC_002516.2	2414254	2415507	+	1254	protein_coding	hydrogen cyanide synthase subunit HcnC && PF01266:FAD dependent oxidoreductase	DAO	73	81	187	250	43.91257678	52.49896834	90.6413313	124.5037667
PA4726.11	149251.6614	215880.8424	118198.8881	72876.11999	0.93427743	0.000442138	0.026222176	crcZ	NC_002516.2	5308587	5308993	+	407	protein_coding	CrcZ && -	-	139247	186964	136484	82101	258080.408	373359.2096	203830.673	125977.8105
PA4468	90.03525788	121.2398561	234.6934341	205.9324471	-1.062268007	0.000532545	0.030414237	sodM	NC_002516.2	4997439	4998050	-	612	protein_coding	superoxide dismutase && PF02777:Iron/manganese superoxide dismutases, C-terminal domain|PF00081:Iron/manganese superoxide dismutases, alpha-hairpin domain	-	84	105	271	232	103.5360191	139.4444275	269.1535265	236.7426917
PA1244	73.95753326	71.58924835	134.234252	186.4043702	-1.138935662	0.000841594	0.045572343	PA1244	NC_002516.2	1348060	1348401	-	342	protein_coding	hypothetical protein && -	-	69	62	155	210	152.1901634	147.3427836	275.4785559	383.4716014
PA4272	296.9019813	351.01825	167.1432944	182.8538108	0.888124945	0.000857067	0.045572343	rplJ	NC_002516.2	4781286	4781786	-	501	protein_coding	50S ribosomal protein L10 && PF00466:Ribosomal protein L10	-	277	304	193	206	417.066821	493.1728325	234.1541119	256.7849184
PA1290	258.3154423	344.0902582	183.5978156	91.42690538	1.129987599	0.00090212	0.046368982	PA1290	NC_002516.2	1401412	1402005	-	594	protein_coding	transcriptional regulator && PF00440:Bacterial regulatory proteins, tetR family	TetR_N	241	298	212	103	306.0512771	407.7491889	216.9359967	108.2906095
PA0807	172.5675776	251.7170345	96.12904498	110.0673424	1.040089881	0.00103136	0.051301866	ampDh3	NC_002516.2	884799	885566	+	768	protein_coding	protein AmpDh3 && PF01510:N-acetylmuramoyl-L-alanine amidase	-	161	218	111	124	158.1350916	230.7058252	87.85044472	100.8324881
PA3361	23.58066278	12.70131826	52.82767337	67.46062921	-1.72268991	0.001153846	1	lecB	NC_002516.2	3773029	3773376	+	348	protein_coding	fucose-binding lectin PA-IIL && PF07472:Fucose-binding lectin II (PA-IIL)	-	22	11	61	76	47.68777233	25.69074675	106.544932	136.3874366
PA4296	91.10710619	72.74391364	192.25809	151.7864157	-1.068988875	0.001191936	0.057436427	pprB	NC_002516.2	4820532	4821359	+	828	protein_coding	two-component response regulator PprB && PF00196:Bacterial regulatory proteins, luxR family|PF00072:Response regulator receiver domain	Response_reg	85	63	222	171	77.43765401	61.84057221	162.9689409	128.9750759
PA4597	37.51469078	31.17596299	6.062192026	8.876398581	2.203409856	0.001309873	1	oprJ	NC_002516.2	5149633	5151072	-	1440	protein_coding	multidrug efflux outer membrane protein OprJ && PF02321:Outer membrane efflux protein	OEP	35	27	7	10	18.33450338	15.23928387	2.954729672	4.336881207
PA2931	2132.978133	2322.03191	1531.1365	1218.729525	0.695959711	0.001331686	0.062226077	cifR	NC_002516.2	3286624	3287214	-	591	protein_coding	CifR protein && PF00440:Bacterial regulatory proteins, tetR family	TetR_N	1990	2011	1768	1373	2539.97355	2765.590511	1818.347925	1450.851873
PA3530	2814.673657	2979.036464	2063.743371	1101.561064	0.8720441	0.001494478	0.067778987	PA3530	NC_002516.2	3949853	3950074	+	222	protein_coding	hypothetical protein && -	-	2626	2580	2383	1241	8922.886029	9445.61018	6524.590711	3491.072158
PA5275	405.1586605	486.1140896	268.468504	252.9773596	0.77287466	0.001892866	0.081563651	PA5275	NC_002516.2	5940747	5941082	-	336	protein_coding	frataxin-like protein && PF01491:Frataxin-like domain	Frataxin_Cyay	378	421	310	285	848.6255848	1018.371192	560.7956317	529.7190617
PA0613	578.7980864	633.9112475	293.5832995	410.0896144	0.785345518	0.00190421	0.081563651	PA0613	NC_002516.2	674667	675026	+	360	protein_coding	hypothetical protein && -	-	540	549	339	462	1131.50078	1239.461754	572.373348	801.455647
PA4670	229.3755379	274.8103404	116.0476759	153.5616954	0.902934588	0.002106398	0.087785547	prs	NC_002516.2	5238408	5239349	+	942	protein_coding	ribose-phosphate pyrophosphokinase && PF14572:Phosphoribosyl synthetase-associated domain|PF13793:N-terminal domain of ribose phosphate pyrophosphokinase	-	214	238	134	173	171.366714	205.3474627	86.46415492	114.6925527
PA0122	80.38862311	130.4771784	189.6600077	233.4492827	-1.006999128	0.002173689	0.088206011	PA0122	NC_002516.2	141917	142327	+	411	protein_coding	hypothetical protein && PF06355:Aegerolysin	-	75	113	219	263	137.652163	223.4600586	323.8802744	399.6261924
PA4156	42.87393232	69.27991776	127.3060325	118.943741	-1.138089186	0.002515078	0.099308474	PA4156	NC_002516.2	4650374	4652458	-	2085	protein_coding	TonB-dependent receptor && PF00593:TonB dependent receptor|PF07715:TonB-dependent Receptor Plug Domain	TonB_dep_Rec	40	60	147	134	14.47163267	23.38882895	42.85420877	40.13643154
PA2853	3683.942635	2882.044579	5678.541873	4713.367646	-0.662294137	0.00263028	0.099308474	oprI	NC_002516.2	3206915	3207166	+	252	protein_coding	outer membrane lipoprotein OprI && -	-	3437	2496	6557	5310	10288.27561	8050.212175	15815.64283	13159.33669
PA1665	63.23905018	43.87728125	98.72712727	142.0223773	-1.165450756	0.002640498	0.099308474	PA1665	NC_002516.2	1815153	1816346	+	1194	protein_coding	hypothetical protein && PF00498:FHA domain	FHA	59	38	114	160	37.27445338	25.86679115	58.03403003	83.68655193
PA1255	0	2.309330592	27.71287783	9.764038439	-4.061246398	0.002711572	1	PA1255	NC_002516.2	1363439	1364473	-	1035	protein_coding	trans-3-hydroxy-L-proline dehydratase && PF05544:Proline racemase	-	0	2	32	11	0	1.570554215	18.79281481	6.637313847
PA4421	514.4871879	810.5750378	428.6835789	306.235751	0.84969333	0.002719561	0.099846725	PA4421	NC_002516.2	4955574	4956029	-	456	protein_coding	cell division protein MraZ && PF02381:MraZ protein, putative antitoxin-like	-	480	702	495	345	794.0356349	1251.225412	659.8155734	472.4917946
PA4295	16.07772462	18.47464474	2.598082297	0.887639858	3.303268864	0.003062463	1	fppA	NC_002516.2	4819928	4820410	+	483	protein_coding	Flp prepilin peptidase FppA && PF01478:Type IV leader peptidase family	-	15	16	3	1	23.42651718	26.92378654	3.775342261	1.292983217
PA4598	58.95165695	62.35192598	26.8468504	18.64043702	1.413826585	0.003730592	1	mexD	NC_002516.2	5151078	5154209	-	3132	protein_coding	resistance-nodulation-cell division (RND) multidrug efflux transporter MexD && PF00873:AcrB/AcrD/AcrF family	ACR_tran	55	54	31	21	13.24660342	14.01313459	6.016198348	4.187333579
PA0665	706.348035	937.5882203	588.8986539	326.6514678	0.843956082	0.003877321	0.134579513	PA0665	NC_002516.2	717231	717581	+	351	protein_coding	iron-sulfur cluster insertion protein ErpA && PF01521:Iron-sulphur cluster biosynthesis	-	659	812	680	368	1416.256437	1880.235289	1177.562595	654.7578601
PA2302	523.0619743	389.1222047	680.6975617	815.7410296	-0.713429579	0.003889573	0.134579513	ambE	NC_002516.2	2532669	2539043	-	6375	protein_coding	protein AmbE && PF05050:Methyltransferase FkbM domain|PF00975:Thioesterase domain|PF00550:Phosphopantetheine attachment site|PF00668:Condensation domain|PF00501:AMP-binding enzyme	AMP-binding	488	337	786	919	57.74351692	42.96482018	74.94187636	90.02753119
PA4607	986.1004434	796.7190542	1292.978956	1498.33608	-0.646458996	0.003927418	0.134579513	PA4607	NC_002516.2	5166191	5166697	-	507	protein_coding	hypothetical protein && PF11220:Protein of unknown function (DUF3015)	-	920	690	1493	1688	1368.810937	1106.125535	1789.921786	2079.239425
PA2975	347.2788518	374.1115559	236.425489	198.8313282	0.728525617	0.004680561	0.156900546	rluC	NC_002516.2	3331348	3332304	-	957	protein_coding	ribosomal large subunit pseudouridine synthase C && PF00849:RNA pseudouridylate synthase|PF01479:S4 domain	S4	324	324	273	224	255.3857559	275.1670065	173.3935406	146.1760086
PA0762	5663.64646	6969.559726	4741.500191	3183.964171	0.672590416	0.005298502	0.17383595	algU	NC_002516.2	831301	831882	+	582	protein_coding	RNA polymerase sigma factor AlgU && PF08281:Sigma-70, region 4|PF04542:Sigma-70 region 2	Sigma70_r4_2	5284	6036	5475	3587	6848.625567	8429.261618	5717.989381	3849.004426
PA2365	0	0	9.526301754	7.101118865	-5.344695403	0.005703938	1	PA2365	NC_002516.2	2614893	2615438	+	546	protein_coding	hypothetical protein && PF05591:Type VI secretion system, VipA, VC_A0107 or Hcp2	-	0	0	11	8	0	0	12.24566144	9.150342766
PA3121	637.7497433	625.8285904	426.0854967	391.4491774	0.628134691	0.005772124	0.183047795	leuC	NC_002516.2	3503292	3504716	-	1425	protein_coding	3-isopropylmalate dehydratase large subunit && PF00330:Aconitase family (aconitate hydratase)	Aconitase	595	542	492	441	314.9674685	309.1346659	209.8613412	193.2696871
PA3477	239.0221727	267.8823487	387.1142622	429.6176913	-0.688512064	0.005816694	0.183047795	rhlR	NC_002516.2	3889925	3890650	-	726	protein_coding	transcriptional regulator RhlR && PF00196:Bacterial regulatory proteins, luxR family|PF03472:Autoinducer binding domain	Autoind_bind	223	232	447	484	231.7030981	259.7255359	374.2425021	416.3405958
PA1137	2724.638399	3064.481695	2104.44666	1770.841517	0.578950727	0.005954545	0.183638181	PA1137	NC_002516.2	1228212	1229198	-	987	protein_coding	oxidoreductase && PF08240:Alcohol dehydrogenase GroES-like domain|PF13602:Zinc-binding dehydrogenase	ADH_N	2542	2654	2430	1995	1942.7727	2185.481088	1496.481411	1262.309253
PA2411	16.07772462	19.62931003	57.15781053	42.60671319	-1.484734378	0.006237502	1	PA2411	NC_002516.2	2693781	2694545	-	765	protein_coding	thioesterase && PF00975:Thioesterase domain	-	15	17	66	48	14.79085987	18.06137347	52.44024427	39.18499725
PA4225	243.3095659	252.8716998	411.3630303	381.685139	-0.676745041	0.006280836	0.189902926	pchF	NC_002516.2	4731369	4736798	-	5430	protein_coding	pyochelin synthetase && PF00975:Thioesterase domain|PF00550:Phosphopantetheine attachment site|PF00501:AMP-binding enzyme|PF08242:Methyltransferase domain|PF00668:Condensation domain	AMP-binding	227	219	475	430	31.53476697	32.77989605	53.1711417	49.45482216
PA1900	2.143696616	4.618661184	8.660274322	36.39323418	-2.745004426	0.00684714	1	phzB2	NC_002516.2	2071209	2071697	+	489	protein_coding	phenazine biosynthesis protein PhzB && PF03284:Phenazine biosynthesis protein A/B	-	2	4	10	41	3.085210033	6.648358333	12.43006348	52.36185408
PA1045	80.38862311	72.74391364	33.77506986	35.50559432	1.144860518	0.006849641	1	PA1045	NC_002516.2	1129451	1131595	+	2145	protein_coding	ATP-dependent DNA helicase DinG && PF13307:Helicase C-terminal domain	-	75	63	39	40	26.37530955	23.87132578	11.05145644	11.64589079
PA4377	110.4003757	60.04259539	172.339459	158.8875346	-0.955392238	0.007095172	0.202608824	PA4377	NC_002516.2	4909162	4909404	-	243	protein_coding	hypothetical protein && -	-	103	52	199	179	319.7382176	173.9243371	497.7703321	460.0306584
PA3331	62.16720187	55.42393421	105.6553467	126.0448598	-0.977431384	0.007100464	0.202608824	PA3331	NC_002516.2	3741012	3742268	+	1257	protein_coding	cytochrome P450 && PF00067:Cytochrome P450	p450	58	48	122	142	34.8061762	31.03625035	58.99385258	70.54936111
PA0905.2	392.2964808	588.8793009	350.74111	193.5054891	0.849393142	0.007119193	0.202608824	PA0905.2	NC_002516.2	991468	991544	+	77	protein_coding	tRNA-Arg && -	-	366	510	405	218	3585.534938	5383.227547	3197.028469	1768.095777
PA4746.1	76.10122987	95.83721956	46.76548134	31.95503489	1.125248349	0.007349707	0.202608824	PA4746.1	NC_002516.2	5332087	5332163	-	77	protein_coding	tRNA-Met && -	-	71	83	54	36	695.5545919	876.0938949	426.2704626	291.9791192
PA1423	203.6511785	265.5730181	155.8849378	107.4044228	0.832426083	0.007358038	0.202608824	bdlA	NC_002516.2	1548334	1549587	-	1254	protein_coding	biofilm dispersion protein && PF13426:PAS domain|PF08447:PAS fold|PF00015:Methyl-accepting chemotaxis protein (MCP) signalling domain	-	190	230	180	121	114.2930081	149.0711447	87.24834029	60.25982308
PA4197	1316.229722	1238.955863	887.678118	845.0331449	0.560442813	0.007531695	0.203752159	bfiS	NC_002516.2	4693759	4696035	-	2277	protein_coding	protein BfiS && PF00512:His Kinase A (phospho-acceptor) domain|PF02518:Histidine kinase-, DNA gyrase B-, and HSP90-like ATPase|PF08447:PAS fold	HATPase_c	1228	1073	1025	952	406.8168519	383.0010619	273.616977	261.1042472
PA0546	125.406252	117.7758602	183.5978156	241.4380414	-0.804973442	0.00769168	0.204492606	metK	NC_002516.2	603706	604896	-	1191	protein_coding	S-adenosylmethionine synthetase && PF02773:S-adenosylmethionine synthetase, C-terminal domain|PF02772:S-adenosylmethionine synthetase, central domain|PF00438:S-adenosylmethionine synthetase, N-terminal domain	-	117	102	212	272	74.10332563	69.60680456	108.1947792	142.6254938
PA5240	2466.322957	3122.21496	2100.116523	1503.66192	0.63281565	0.007909244	0.206712781	trxA	NC_002516.2	5900369	5900695	-	327	protein_coding	thioredoxin && PF00085:Thioredoxin	-	2301	2704	2425	1694	5308.018948	6720.819339	4507.60857	3235.233804
PA4255	77.17307818	95.83721956	33.77506986	47.04491248	1.09784742	0.008052474	0.20694859	rpmC	NC_002516.2	4762928	4763119	-	192	protein_coding	50S ribosomal protein L29 && -	-	72	83	39	53	282.8751949	351.3501558	123.4654899	172.391028
PA4949	195.0763921	178.9731209	94.39699011	118.943741	0.810743731	0.008243813	0.20839279	PA4949	NC_002516.2	5553572	5555080	-	1509	protein_coding	hypothetical protein && PF03853:YjeF-related protein N-terminus|PF01256:Carbohydrate kinase	-	182	155	109	134	90.97996108	83.48447976	43.90555423	55.45689845
PA4224	35.37099417	35.79462417	83.13863349	71.8988285	-1.123656282	0.008371261	1	pchG	NC_002516.2	4730323	4731372	-	1050	protein_coding	pyochelin biosynthetic protein PchG && PF01408:Oxidoreductase family, NAD-binding Rossmann fold	GFO_IDH_MocA	33	31	96	81	23.70763539	23.99582475	55.57303808	48.17655466
PA1589	88.96340957	130.4771784	161.0811024	240.5504015	-0.873550149	0.009302101	0.231352262	sucD	NC_002516.2	1731347	1732234	+	888	protein_coding	succinyl-CoA ligase subunit alpha && PF02629:CoA binding domain|PF00549:CoA-ligase	CoA_binding	83	113	186	271	70.50642997	103.4257704	127.315765	190.5883471
PA0761	323.698189	324.4609482	219.9709678	185.5167303	0.676486367	0.009617307	0.232529917	nadB	NC_002516.2	829276	830892	-	1617	protein_coding	L-aspartate oxidase && PF00890:FAD binding domain|PF02910:Fumarate reductase flavoprotein C-term	-	302	281	254	209	140.8836263	141.2406107	95.47856922	80.71909511
PA4231	65.38274679	72.74391364	132.5021971	123.3819403	-0.89033251	0.009651047	0.232529917	pchA	NC_002516.2	4745121	4746551	+	1431	protein_coding	salicylate biosynthesis isochorismate synthase && PF00425:chorismate binding enzyme	-	61	63	153	139	32.15539136	35.78196631	64.98812433	60.66178493
PA0763	4449.242327	5280.284398	3624.324804	3041.941794	0.545422687	0.010031248	0.236744375	mucA	NC_002516.2	831914	832498	+	585	protein_coding	sigma factor AlgU negative regulator MucA && PF03873:Anti sigma-E protein RseA, C-terminal domain|PF03872:Anti sigma-E protein RseA, N-terminal domain	-	4151	4573	4185	3427	5352.546709	6353.435452	4348.323052	3658.459543
PA2054	171.4957293	161.6531414	95.26301754	96.75274453	0.795205372	0.010133028	0.236744375	cynR	NC_002516.2	2247273	2248160	+	888	protein_coding	DNA-binding transcriptional regulator CynR && PF03466:LysR substrate binding domain|PF00126:Bacterial regulatory helix-turn-helix protein, lysR family	LysR_substrate	160	140	110	109	135.9160096	128.1381226	75.29426964	76.65730565
PA2253	7.502938157	3.463995888	20.78465837	27.5168356	-2.128940232	0.010303405	1	ansA	NC_002516.2	2480844	2481830	+	987	protein_coding	L-asparaginase I && PF00710:Asparaginase, N-terminal	-	7	3	24	31	5.349885483	2.470400627	14.78006332	19.6148305
PA2619	97.53819604	112.0025337	61.48794769	45.26963276	0.971677854	0.010307389	0.237223789	infA	NC_002516.2	2962003	2962221	+	219	protein_coding	translation initiation factor IF-1 && -	-	91	97	71	51	313.4446604	359.990389	197.0590748	145.4340437
PA2304	36.44284248	26.55730181	59.75589282	82.5505068	-1.172537788	0.010468564	1	ambC	NC_002516.2	2540079	2541167	-	1089	protein_coding	protein AmbC && PF02668:Taurine catabolism dioxygenase TauD, TfdA family	-	34	23	69	93	23.55128651	17.16576817	38.51265122	53.33288624
PA3085	257.2435939	207.8397533	150.6887732	127.8201396	0.740227904	0.01085492	0.243166327	PA3085	NC_002516.2	3463889	3464152	-	264	protein_coding	hypothetical protein && -	-	240	180	174	144	685.7580483	554.1557769	400.6152958	340.6423057
PA4582	1341.954082	1458.342269	821.8600332	1061.61727	0.572193874	0.010930478	0.243166327	PA4582	NC_002516.2	5131428	5132573	+	1146	protein_coding	hypothetical protein && PF01145:SPFH domain / Band 7 family	-	1252	1263	949	1196	824.1064434	895.7401057	503.3427301	651.7583149
PA2570.1	55.73611202	39.25862006	18.18657608	18.64043702	1.368865285	0.010965421	1	PA2570.1	NC_002516.2	2905965	2906051	-	87	protein_coding	tRNA-Leu && -	-	52	34	21	21	450.8662111	317.6310507	146.7176113	150.7440088
PA3524	265.8183804	327.9249441	210.444666	144.6852969	0.740577539	0.011132184	0.243166327	gloA1	NC_002516.2	3944184	3944570	+	387	protein_coding	lactoylglutathione lyase && PF00903:Glyoxalase/Bleomycin resistance protein/Dioxygenase superfamily	Glyoxalase	248	284	243	163	483.3974046	596.4453565	381.660763	263.0368881
PA1927	150.0587631	95.83721956	284.0569978	168.651573	-0.879079466	0.011196374	0.243166327	metE	NC_002516.2	2106580	2108880	+	2301	protein_coding	5-methyltetrahydropteroyltriglutamate--homocysteine methyltransferase && PF08267:Cobalamin-independent synthase, N-terminal domain|PF01717:Cobalamin-independent synthase, Catalytic domain	-	140	83	328	190	45.89601888	29.31735329	86.64418693	51.56760965
PA0545	294.7582847	189.3651085	144.6265812	138.4718179	0.775224625	0.011581976	0.244857209	PA0545	NC_002516.2	602346	603650	+	1305	protein_coding	hypothetical protein && PF00175:Oxidoreductase NAD-binding domain|PF08022:FAD-binding domain|PF01794:Ferric reductase like transmembrane component	Ferric_reduct	275	164	167	156	158.9592411	102.140181	77.78362251	74.6541758
PA1669	109.3285274	103.9198766	176.6695962	185.5167303	-0.763842739	0.011591813	0.244857209	PA1669	NC_002516.2	1819074	1822601	+	3528	protein_coding	hypothetical protein && PF06744:Type VI secretion protein IcmF C-terminal|PF06761:Intracellular multiplication and human macrophage-killing|PF14331:ImcF-related N-terminal domain	-	102	90	204	209	21.80897195	20.73371954	35.14663867	36.99625193
PA4276	389.0809358	430.6901554	276.2627509	257.4155588	0.618923233	0.011881795	0.245012883	secE	NC_002516.2	4783771	4784139	-	369	protein_coding	preprotein translocase subunit SecE && PF00584:SecE/Sec61-gamma subunits of protein translocation complex	-	363	373	319	290	742.0682621	821.5722322	525.4683013	490.8080195
PA4366	181.1423641	165.1171373	239.8895987	329.3143873	-0.716469373	0.011916969	0.245012883	sodB	NC_002516.2	4893697	4894278	+	582	protein_coding	superoxide dismutase && PF00081:Iron/manganese superoxide dismutases, alpha-hairpin domain|PF02777:Iron/manganese superoxide dismutases, C-terminal domain	-	169	143	277	371	219.0419608	199.6992067	289.2937093	398.0988687
PA4584	378.3624528	457.2474572	228.6312421	300.022272	0.660334129	0.012125818	0.246026465	PA4584	NC_002516.2	5133880	5134692	+	813	protein_coding	hypothetical protein && PF10127:Predicted nucleotidyltransferase	-	353	396	264	338	327.527491	395.8839794	197.3765651	259.6367553
PA4202	419.0926885	396.0501965	281.4589155	250.31444	0.616267984	0.012424239	0.248807485	PA4202	NC_002516.2	4702042	4703097	-	1056	protein_coding	hypothetical protein && PF03060:Nitronate monooxygenase	NPD	391	343	325	282	279.3035384	263.9936548	187.0689241	166.7727955
PA0007	157.5617013	135.0958396	240.7556262	234.3369225	-0.698237487	0.013113054	0.259234995	PA0007	NC_002516.2	8671	10377	+	1707	protein_coding	hypothetical protein && -	-	147	117	278	264	64.9602088	55.70775121	98.99049146	96.58516459
PA2762	0	0	11.25835662	2.662919574	-5.089350253	0.01351848	1	PA2762	NC_002516.2	3121921	3122265	-	345	protein_coding	hypothetical protein && PF05899:Protein of unknown function (DUF861)	Cupin_3	0	0	13	3	0	0	22.90374305	5.430529511
PA2572	23.58066278	28.8666324	80.5405512	43.49435305	-1.244169451	0.013990083	1	PA2572	NC_002516.2	2907656	2908999	+	1344	protein_coding	two-component response regulator && PF13487:HD domain|PF00072:Response regulator receiver domain	Response_reg	22	25	93	49	12.34772676	15.11833717	42.05967238	22.76862633
PA3819	8401.147039	10946.22701	7647.888254	5153.637016	0.595776857	0.014874616	0.287067907	PA3819	NC_002516.2	4275422	4275970	-	549	protein_coding	hypothetical protein && PF05433:Glycine zipper 2TM domain	-	7838	9480	8831	5806	10769.52412	14034.57545	9777.318121	6604.572403
PA4945	743.8627258	854.452319	584.5685167	502.4041597	0.55594219	0.014893277	0.287067907	miaA	NC_002516.2	5548751	5549722	-	972	protein_coding	tRNA delta(2)-isopentenylpyrophosphate transferase && PF01715:IPP transferase	IPPT	694	740	675	566	538.5881627	618.7692763	422.1042389	363.6555204
PA0051	24.65251109	31.17596299	6.062192026	10.6516783	1.740621395	0.015211133	1	phzH	NC_002516.2	66303	68135	+	1833	protein_coding	phenazine-modifying protein && PF00733:Asparagine synthase|PF13537:Glutamine amidotransferase domain	-	23	27	7	12	9.465182009	11.9719415	2.321227893	4.088451023
PA0176	354.78179	378.7302171	509.2241301	580.5164672	-0.57121441	0.01542003	0.292426026	aer2	NC_002516.2	199600	201639	-	2040	protein_coding	aerotaxis transducer Aer2 && PF00015:Methyl-accepting chemotaxis protein (MCP) signalling domain	-	331	328	588	654	122.3943654	130.6793492	175.1980888	200.2108453
PA2331	42.87393232	33.48529358	58.88986539	103.8538634	-1.089324312	0.01551234	1	PA2331	NC_002516.2	2572805	2573365	-	561	protein_coding	hypothetical protein && PF02627:Carboxymuconolactone decarboxylase family	CMD	40	29	68	117	53.78494497	42.01442492	73.67637625	130.2455875
PA2034	45.01762894	65.81592187	116.0476759	94.97746481	-0.931873126	0.015561272	0.292426026	PA2034	NC_002516.2	2223804	2224478	+	675	protein_coding	hypothetical protein && PF13649:Methyltransferase domain	-	42	57	134	107	46.93632864	68.63321919	120.6655318	98.99654168
PA2371	33.22729755	55.42393421	81.40657863	96.75274453	-1.01044614	0.015787553	0.292426026	PA2371	NC_002516.2	2620713	2623262	+	2550	protein_coding	ClpA/B-type protease && PF00004:ATPase family associated with various cellular activities (AAA)|PF07724:AAA domain (Cdc48 subfamily)|PF02861:Clp amino terminal domain, pathogenicity island component	Clp_N	31	48	94	109	9.170333117	15.29904576	22.40628619	26.69477938
PA4726.2	7430.052472	15255.43789	5203.092813	3450.256128	1.390420724	0.015929822	0.292426026	PA4726.2	NC_002516.2	5308743	5308964	-	222	protein_coding	P30 && -	-	6932	13212	6008	3887	23554.24446	48370.31073	16449.74444	10934.56686
PA2384	7.502938157	5.77332648	25.98082297	23.07863631	-1.882593436	0.015970359	1	PA2384	NC_002516.2	2636013	2636336	-	324	protein_coding	hypothetical protein && -	-	7	5	30	26	16.29733633	12.54262047	56.28056519	50.11507172
PA1657	38.58653909	73.89857894	90.06685295	133.1459787	-0.992119291	0.016606953	0.298089989	PA1657	NC_002516.2	1805218	1805724	+	507	protein_coding	hypothetical protein && PF05591:Type VI secretion system, VipA, VC_A0107 or Hcp2	-	36	64	104	150	53.56216709	102.5971511	124.6830983	184.7665366
PA3228	61.09535356	62.35192598	129.0380874	97.64038439	-0.877215303	0.016624993	0.298089989	PA3228	NC_002516.2	3614930	3616762	+	1833	protein_coding	ABC transporter ATP-binding protein/permease && PF00664:ABC transporter transmembrane region|PF00005:ABC transporter	ABC_tran	57	54	149	110	23.4571902	23.943883	49.40899373	37.47746771
PA4574	32.15544924	30.02129769	11.25835662	9.764038439	1.564349779	0.017001678	1	PA4574	NC_002516.2	5121899	5122387	-	489	protein_coding	hypothetical protein && PF03350:Uncharacterized protein family, UPF0114	-	30	26	13	11	46.2781505	43.21432916	16.15908252	14.04830231
PA3944	24.65251109	27.7119671	55.42575566	60.35951035	-1.145744818	0.01707275	1	PA3944	NC_002516.2	4421802	4422380	-	579	protein_coding	hypothetical protein && PF13302:Acetyltransferase (GNAT) domain	-	23	24	64	68	29.96490263	33.68960855	67.18674725	73.34497543
PA1346	5.35924154	5.77332648	0	0	5.108811226	0.017079515	1	PA1346	NC_002516.2	1460307	1461854	-	1548	protein_coding	hypothetical protein && PF01276:Orn/Lys/Arg decarboxylase, major domain|PF03709:Orn/Lys/Arg decarboxylase, N-terminal domain|PF03711:Orn/Lys/Arg decarboxylase, C-terminal domain	-	5	5	0	0	2.436478854	2.625199632	0	0
PA1174	265.8183804	166.2718026	358.5353569	337.3031461	-0.68590771	0.017121008	0.303080655	napA	NC_002516.2	1273309	1275798	-	2490	protein_coding	nitrate reductase catalytic subunit && PF01568:Molydopterin dinucleotide binding domain|PF00384:Molybdopterin oxidoreductase	-	248	144	414	380	75.13043999	47.0030924	101.0609089	95.30688338
PA4575	236.8784761	214.767745	161.9471298	112.730262	0.71729799	0.017296432	0.303080655	PA4575	NC_002516.2	5122561	5122902	-	342	protein_coding	hypothetical protein && -	-	221	186	187	127	487.4496537	442.0283507	332.3515481	231.9090161
PA0622	628.1031085	770.1617524	404.4348108	528.1457156	0.584189353	0.017775063	0.30796794	PA0622	NC_002516.2	681394	682554	+	1161	protein_coding	bacteriophage protein && PF04984:Phage tail sheath protein subtilisin-like domain|PF17482:Phage tail sheath C-terminal domain	-	586	667	467	595	380.7404289	466.9355079	244.493246	320.0551092
PA2303	35.37099417	42.72261595	71.88027687	83.43814666	-0.993292376	0.018477385	1	ambD	NC_002516.2	2539063	2540082	-	1020	protein_coding	protein AmbD && PF02668:Taurine catabolism dioxygenase TauD, TfdA family	-	33	37	83	94	24.40491878	29.48253611	49.46068494	57.55296472
PA3760	87.89156126	72.74391364	162.8131573	118.943741	-0.80983723	0.019090343	0.327081209	PA3760	NC_002516.2	4210295	4212823	+	2529	protein_coding	N-acetyl-D-glucosamine phosphotransferase system transporter && PF02896:PEP-utilising enzyme, TIM barrel domain|PF00391:PEP-utilising enzyme, mobile domain|PF05524:PEP-utilising enzyme, N-terminal|PF00358:phosphoenolpyruvate-dependent sugar phosphotransferase system, EIIA 1|PF00381:PTS HPr component phosphorylation site	PTS-HPr	82	63	188	134	24.45843257	20.24673538	45.18468152	33.08994059
PA0128	63.23905018	107.3838725	46.76548134	38.1685139	1.003851801	0.019359576	0.328049077	PA0128	NC_002516.2	145542	145883	+	342	protein_coding	hypothetical protein && PF03831:PhnA domain|PF08274:PhnA Zinc-Ribbon	-	59	93	54	43	130.1336179	221.0141754	95.97317432	78.52037553
PA4248	248.6688075	312.9142952	145.4926086	205.0448072	0.67969293	0.01992191	0.333908539	rplF	NC_002516.2	4759935	4760468	-	534	protein_coding	50S ribosomal protein L6 && PF00347:Ribosomal protein L6	-	232	271	168	231	327.7255692	412.4690065	191.2274485	270.1535889
PA2194	38.58653909	41.56795065	90.93288038	67.46062921	-0.983623147	0.019987605	1	hcnB	NC_002516.2	2412857	2414251	+	1395	protein_coding	hydrogen cyanide synthase subunit HcnB && PF04324:BFD-like [2Fe-2S] binding domain|PF07992:Pyridine nucleotide-disulphide oxidoreductase	Pyr_redox_2	36	36	105	76	19.46668008	20.97449822	45.75065299	34.02353256
PA4498	18.22142124	17.31997944	32.04301499	57.69659078	-1.335044758	0.020060125	1	PA4498	NC_002516.2	5034860	5036077	-	1218	protein_coding	metallopeptidase && PF01321:Creatinase/Prolidase N-terminal domain|PF00557:Metallopeptidase family M24	Peptidase_M24	17	15	37	65	10.52846921	10.00938185	18.46446129	33.32775706
PA1259	6.431089849	17.31997944	47.63150877	23.96627617	-1.601502312	0.020206569	1	PA1259	NC_002516.2	1366538	1368280	-	1743	protein_coding	hypothetical protein && PF04412:Protein of unknown function (DUF521)|PF01989:Protein of unknown function DUF126	-	6	15	55	27	2.596674193	6.994507798	19.17995165	9.67400696
PA2483	321.5544924	272.5010098	222.5690501	150.8987759	0.669637396	0.020795088	0.344795973	PA2483	NC_002516.2	2801550	2802551	-	1002	protein_coding	hypothetical protein && PF00296:Luciferase-like monooxygenase	-	300	236	257	170	225.848459	191.4289284	155.9005357	105.9549421
PA5096	6.431089849	18.47464474	36.37315215	34.61795447	-1.520888797	0.021335151	1	PA5096	NC_002516.2	5737346	5738314	-	969	protein_coding	ABC transporter && PF04069:Substrate binding domain of ABC-type glycine betaine transport system	-	6	16	42	39	4.670797852	13.42021558	26.34557726	25.13511337
PA3861	50.37687048	70.43458305	96.12904498	124.2695801	-0.869301602	0.021411272	0.351235978	rhl	NC_002516.2	4321434	4322627	+	1194	protein_coding	ATP-dependent RNA helicase RhlB && PF00271:Helicase conserved C-terminal domain|PF00270:DEAD/DEAH box helicase	DEAD	47	61	111	140	29.69320863	41.52300685	56.50681872	73.22573294
PA2015	1568.114075	1589.974113	1297.309093	832.6061869	0.568138316	0.021973363	0.353768485	liuA	NC_002516.2	2205190	2206353	-	1164	protein_coding	isovaleryl-CoA dehydrogenase && PF00441:Acyl-CoA dehydrogenase, C-terminal domain|PF02770:Acyl-CoA dehydrogenase, middle domain|PF02771:Acyl-CoA dehydrogenase, N-terminal domain	-	1463	1377	1498	938	948.1017416	961.4888377	782.2418349	503.2570604
PA1852	144.6995216	100.4558807	243.3537085	168.651573	-0.747610076	0.022024497	0.353768485	PA1852	NC_002516.2	2012255	2012530	-	276	protein_coding	hypothetical protein && -	-	135	87	281	190	368.9676456	256.1966563	618.841519	429.9169196
PA3041	36.44284248	35.79462417	68.41616715	74.56174808	-0.984705599	0.022318506	1	PA3041	NC_002516.2	3404145	3404525	+	381	protein_coding	hypothetical protein && PF07332:Putative Actinobacterial Holin-X, holin superfamily III	-	34	31	79	84	67.31588191	66.1302257	126.0330137	137.6874411
PA0018	16.07772462	20.78397533	6.062192026	2.662919574	2.074646121	0.022656816	1	fmt	NC_002516.2	20068	21012	-	945	protein_coding	methionyl-tRNA formyltransferase && PF02911:Formyl transferase, C-terminal domain|PF00551:Formyl transferase	-	15	18	7	3	11.97355322	15.48117726	4.502445215	1.982574266
PA1658	73.95753326	93.52788897	122.9758954	164.2133737	-0.779062737	0.022962443	0.361560196	PA1658	NC_002516.2	1805753	1807228	+	1476	protein_coding	hypothetical protein && PF05943:Type VI secretion protein, EvpB/VC_A0108, tail sheath	-	69	81	142	185	35.26357444	44.60278204	58.47687993	78.2754169
PA1041	366.5721214	346.3995888	469.3868683	575.190628	-0.550728922	0.022978534	0.361560196	PA1041	NC_002516.2	1126969	1127601	+	633	protein_coding	hypothetical protein && PF00691:OmpA family	-	342	300	542	648	407.5547832	385.1951688	520.4485251	639.3097301
PA1044	20.36511785	10.39198766	2.598082297	3.550559432	2.327010299	0.023264609	1	PA1044	NC_002516.2	1128857	1129321	-	465	protein_coding	hypothetical protein && PF05425:Copper resistance protein D	-	19	9	3	4	30.82224346	15.73087367	3.921484542	5.37213672
PA1177	86.81971296	84.2905666	155.0189104	131.370699	-0.743052099	0.023624432	0.367114435	napE	NC_002516.2	1276617	1276784	-	168	protein_coding	nitrate reductase protein NapE && -	-	81	73	179	148	363.6966792	353.1643562	647.6285037	550.1643588
PA3818	96.46634773	110.8478684	51.0956185	64.79770964	0.838861708	0.02400545	0.367114435	PA3818	NC_002516.2	4274502	4275317	+	816	protein_coding	type III secretion system regulator SuhB && PF00459:Inositol monophosphatase family	-	90	96	59	73	83.19858675	95.61903602	43.94850017	55.86923437
PA4230	18.22142124	12.70131826	34.64109729	43.49435305	-1.333432852	0.024231806	1	pchB	NC_002516.2	4744819	4745124	+	306	protein_coding	isochorismate-pyruvate lyase && PF01817:Chorismate mutase type II	-	17	11	40	49	41.90743629	29.21692767	79.45491556	100.0033784
PA4357	36.44284248	30.02129769	57.15781053	78.11230751	-1.023207101	0.024233781	1	PA4357	NC_002516.2	4884719	4884961	-	243	protein_coding	hypothetical protein && -	-	34	26	66	88	105.5446544	86.96216856	165.0896579	226.1603237
PA4935	327.9855823	443.3914736	212.1767209	287.595314	0.625788163	0.024517124	0.367114435	rpsF	NC_002516.2	5537319	5537738	-	420	protein_coding	30S ribosomal protein S6 && PF01250:Ribosomal protein S6	-	306	384	245	324	549.586093	743.0965085	354.5675607	481.7655466
PA3113	175.7831225	259.7996916	132.5021971	137.584178	0.688379573	0.024600628	0.367114435	trpF	NC_002516.2	3493842	3494477	-	636	protein_coding	N-(5'-phosphoribosyl)anthranilate isomerase && PF00697:N-(5'phosphoribosyl)anthranilate (PRA) isomerase	-	164	225	153	155	194.5137609	287.5336578	146.2232797	152.199982
PA5359	81.46047141	109.6932031	151.5548006	165.1010136	-0.729815053	0.024642848	0.367114435	PA5359	NC_002516.2	6026219	6026674	-	456	protein_coding	hypothetical protein && PF03640:Secreted repeat of unknown function	-	76	95	175	186	125.7223089	169.3253763	233.268132	254.7347067
PA5381	55.73611202	48.49594243	22.51671324	25.74155588	1.112015909	0.024726306	1	PA5381	NC_002516.2	6059823	6060200	-	378	protein_coding	hypothetical protein && -	-	52	42	26	29	103.7707946	90.30686735	41.80841985	47.91221143
PA4633	1347.313323	1454.878273	1130.165799	822.8421484	0.520697269	0.024880386	0.367114435	PA4633	NC_002516.2	5200487	5202625	+	2139	protein_coding	chemotaxis transducer && PF00015:Methyl-accepting chemotaxis protein (MCP) signalling domain|PF02743:Cache domain|PF00672:HAMP domain	Cache_1	1257	1260	1305	927	443.2901606	478.7657203	370.8360382	270.6505837
PA3371	10.71848308	15.01064885	44.16739904	25.74155588	-1.446137211	0.024986454	1	PA3371	NC_002516.2	3780128	3780313	+	186	protein_coding	hypothetical protein && -	-	10	13	51	29	40.5555835	56.80593269	166.663093	97.36997806
PA2553	1167.242808	793.2550583	671.17126	667.5051733	0.550810668	0.025238397	0.367114435	PA2553	NC_002516.2	2885362	2886552	-	1191	protein_coding	acyl-CoA thiolase && PF00108:Thiolase, N-terminal domain|PF02803:Thiolase, C-terminal domain	Thiolase_N	1089	687	775	752	689.7309539	468.8223013	395.5233674	394.3175416
PA4223	15.00587631	11.54665296	29.4449327	40.83143347	-1.401057723	0.025349237	1	PA4223	NC_002516.2	4728614	4730326	-	1713	protein_coding	ABC transporter ATP-binding protein && PF00005:ABC transporter|PF00664:ABC transporter transmembrane region	ABC_tran	14	10	34	46	6.165016897	4.744669038	12.06434532	16.7702867
PA2713	96.46634773	113.157199	67.55013971	49.70783205	0.836836939	0.02547381	0.367114435	PA2713	NC_002516.2	3067207	3067686	-	480	protein_coding	hypothetical protein && PF01638:HxlR-like helix-turn-helix	DUF24	90	98	78	56	141.4375975	165.9388688	98.7723919	72.85960427
PA3533	1750.328287	2611.852899	1718.198426	1189.43741	0.584979082	0.025474218	0.367114435	PA3533	NC_002516.2	3952061	3952387	-	327	protein_coding	hypothetical protein && PF00462:Glutaredoxin	-	1633	2262	1984	1340	3767.055603	5622.22387	3687.874393	2559.157791
PA1132	18.22142124	19.62931003	40.70328931	47.04491248	-1.213563338	0.02628355	1	PA1132	NC_002516.2	1224641	1225330	+	690	protein_coding	hypothetical protein && -	-	17	17	47	53	18.58503696	20.02456624	41.40292013	47.96967735
PA1999	531.6367608	532.3007014	417.4252223	305.3481112	0.55757581	0.02632856	0.374400389	dhcA	NC_002516.2	2185527	2186225	+	699	protein_coding	dehydrocarnitine CoA transferase subunit A && PF01144:Coenzyme A transferase	-	496	461	482	344	535.2640789	536.0274573	419.1332048	307.3415557
PA0629	120.0470105	133.9411743	64.95205742	84.32578652	0.766760838	0.026465397	0.374400389	PA0629	NC_002516.2	687979	688608	+	630	protein_coding	hypothetical protein && -	-	112	116	75	95	134.1037961	149.6513802	72.36072667	94.17227763
PA2475	16.07772462	11.54665296	34.64109729	36.39323418	-1.359125476	0.026947923	1	PA2475	NC_002516.2	2792799	2794133	-	1335	protein_coding	cytochrome P450 && PF00067:Cytochrome P450	p450	15	10	40	41	8.475661272	6.088103417	18.21213795	19.17973531
PA4933	344.0633069	356.7915764	224.3011049	252.0897197	0.556991523	0.027446203	0.384745869	PA4933	NC_002516.2	5536153	5537022	-	870	protein_coding	hypothetical protein && -	-	321	309	259	284	278.3231803	288.6705725	180.9517206	203.8633262
PA2512	12.8621797	10.39198766	41.56931675	23.07863631	-1.473697398	0.027900642	1	antA	NC_002516.2	2829440	2830834	+	1395	protein_coding	anthranilate dioxygenase large subunit && PF00355:Rieske [2Fe-2S] domain|PF00848:Ring hydroxylating alpha subunit (catalytic domain)	-	12	9	48	26	6.488893361	5.243624556	20.91458422	11.63962956
PA4270.1	28.93990432	23.09330592	7.79424689	9.764038439	1.56919371	0.028167623	1	PA4270.1	NC_002516.2	4780768	4780833	-	66	protein_coding	P26 && -	-	27	20	9	11	308.5911218	246.2914564	82.88592328	104.085149
PA4600	19.29326955	34.63995888	6.062192026	11.53931816	1.614645741	0.028271242	1	nfxB	NC_002516.2	5155561	5156124	+	564	protein_coding	transcriptional regulator NfxB && -	-	18	30	7	13	24.07448468	43.23201097	7.543990653	14.39475464
PA3951	93.2508028	152.4158191	79.67452376	58.58423063	0.827104915	0.029295424	0.406968867	PA3951	NC_002516.2	4432026	4432529	-	504	protein_coding	hypothetical protein && PF01936:NYN domain	DUF88	87	132	92	66	130.2123913	212.8661873	110.9531142	81.78118847
PA3601	39.6583874	30.02129769	100.4591821	45.26963276	-1.063361523	0.030535349	1	PA3601	NC_002516.2	4035758	4036021	-	264	protein_coding	50S ribosomal protein L31 type B && -	-	37	26	116	51	105.7210325	80.04472333	267.0768639	120.6441499
PA1587	378.3624528	400.6688577	497.0997461	618.6849811	-0.518347873	0.031455087	0.429759067	lpdG	NC_002516.2	1728416	1729852	+	1437	protein_coding	2-oxoglutarate dehydrogenase complex dihydrolipoyl dehydrogenase && PF07992:Pyridine nucleotide-disulphide oxidoreductase|PF02852:Pyridine nucleotide-disulphide oxidoreductase, dimerisation domain	Pyr_redox_2	353	347	574	697	185.3026097	196.2618975	242.7936532	302.9116861
PA4275	464.1103174	569.2499909	342.0808357	377.2469397	0.522278883	0.031513435	0.429759067	nusG	NC_002516.2	4783228	4783761	-	534	protein_coding	transcription antitermination protein NusG && PF02357:Transcription termination factor nusG|PF00467:KOW motif	KOW	433	493	395	425	611.6602218	750.3587461	449.6121556	497.0358237
PA4246	325.8418857	378.7302171	222.5690501	257.4155588	0.553503508	0.031772071	0.429759067	rpsE	NC_002516.2	4759070	4759570	-	501	protein_coding	30S ribosomal protein S5 && PF03719:Ribosomal protein S5, C-terminal domain|PF00333:Ribosomal protein S5, N-terminal domain	-	304	328	257	290	457.7195436	532.1075298	311.8010713	361.4933317
PA4570	607.7379907	920.2682409	1340.610465	934.6847706	-0.574929139	0.032784621	0.439599002	PA4570	NC_002516.2	5117971	5118195	+	225	protein_coding	hypothetical protein && -	-	567	797	1548	1053	1900.92131	2878.982931	4181.871116	2922.710983
PA1960	8.574786465	9.237322368	22.51671324	29.29211532	-1.540795614	0.03399925	1	PA1960	NC_002516.2	2144077	2144799	+	723	protein_coding	hypothetical protein && PF06961:Protein of unknown function (DUF1294)|PF00313:'Cold-shock' DNA-binding domain	DUF1294	8	8	26	33	8.346709302	8.993215006	21.85834399	28.5046466
PA4753	162.9209428	240.1703816	126.4400051	128.7077794	0.658551623	0.034021437	0.452250488	PA4753	NC_002516.2	5338618	5338932	+	315	protein_coding	hypothetical protein && PF01985:CRS1 / YhbY (CRM) domain	-	152	208	146	145	363.996018	536.6808117	281.7244292	287.4732686
PA1667	38.58653909	31.17596299	66.68411228	66.57298936	-0.931937007	0.035264326	1	PA1667	NC_002516.2	1816855	1818186	+	1332	protein_coding	hypothetical protein && PF05936:Bacterial Type VI secretion, VC_A0110, EvfL, ImpJ, VasE	-	36	27	77	75	20.38740144	16.47490148	35.13732583	35.16390168
PA3413	245.4532626	279.4290016	185.3298705	167.7639332	0.571399426	0.035445758	0.467156913	PA3413	NC_002516.2	3820006	3820272	+	267	protein_coding	hypothetical protein && -	-	229	242	214	189	646.9754771	736.6605134	487.1746901	442.0695091
PA2933	62.16720187	39.25862006	19.05260351	28.40447546	1.098800606	0.035751354	1	PA2933	NC_002516.2	3288515	3289693	+	1179	protein_coding	major facilitator superfamily transporter && PF07690:Major Facilitator Superfamily	MFS_1	58	34	22	32	37.10887488	23.43842359	11.34203756	16.95025327
PA1570	75.02938157	76.20790953	50.22959107	30.17975517	0.910279947	0.035939627	1	PA1570	NC_002516.2	1711569	1712450	+	882	protein_coding	transcriptional regulator && PF00126:Bacterial regulatory helix-turn-helix protein, lysR family|PF03466:LysR substrate binding domain	LysR_substrate	70	66	58	34	59.86776612	60.81891066	39.97068711	24.07411609
PA2665	412.6615986	342.9355929	282.3249429	236.9998421	0.541275939	0.036033771	0.470881991	PA2665	NC_002516.2	3013928	3015481	+	1554	protein_coding	anaerobic nitric oxide reductase transcriptional regulator && PF00158:Sigma-54 interaction domain|PF01590:GAF domain	Sigma54_activat	385	297	326	267	186.8845132	155.3347853	127.5113346	107.3001343
PA2873	9.646634773	11.54665296	30.31096013	26.62919574	-1.427968097	0.036465579	1	PA2873	NC_002516.2	3225381	3227387	-	2007	protein_coding	protein-glutamine gamma-glutamyltransferase && PF13559:Domain of unknown function (DUF4129)|PF01841:Transglutaminase-like superfamily|PF11992:Domain of unknown function (DUF3488)	Transglut_core	9	10	35	30	3.382663019	4.049635307	10.59992708	9.334990938
PA0568	9.646634773	13.85598355	38.97123445	23.07863631	-1.404932296	0.037165979	1	PA0568	NC_002516.2	622894	623352	-	459	protein_coding	hypothetical protein && -	-	9	12	45	26	14.79085987	21.24867467	59.59118667	35.37534474
PA2700	2.143696616	2.309330592	18.18657608	7.101118865	-2.507785414	0.037521345	1	opdB	NC_002516.2	3053844	3055151	+	1308	protein_coding	OpdB proline porin && PF03573:outer membrane porin, OprD family	-	2	2	21	8	1.153415678	1.242755055	9.758740202	3.819638494
PA3351	3958.335802	3896.995374	3224.22013	2579.481428	0.436675948	0.037629341	0.487600367	flgM	NC_002516.2	3762804	3763127	+	324	protein_coding	protein FlgM && PF04316:Anti-sigma-28 factor, FlgM	-	3693	3375	3723	2906	8598.009012	8466.268814	6984.41814	5601.323016
PA3532	39.6583874	28.8666324	17.32054864	10.6516783	1.292918293	0.037754236	1	PA3532	NC_002516.2	3950827	3951978	-	1152	protein_coding	hypothetical protein && PF07690:Major Facilitator Superfamily	MFS_1	37	25	20	12	24.2277366	17.63806003	10.55260597	6.50532181
PA2645	13.93402801	6.927991776	18.18657608	41.71907333	-1.514367154	0.037755454	1	nuoJ	NC_002516.2	2992002	2992502	+	501	protein_coding	NADH-quinone oxidoreductase subunit J && PF00499:NADH-ubiquinone/plastoquinone oxidoreductase chain 6	-	13	6	21	47	19.57353312	9.733674325	25.47790855	58.58685031
PA2010	25.72435939	27.7119671	40.70328931	70.12354879	-1.052349322	0.038053525	1	PA2010	NC_002516.2	2198891	2199694	+	804	protein_coding	transcriptional regulator && PF09339:IclR helix-turn-helix domain|PF01614:Bacterial transcriptional regulator	IclR	24	24	47	79	22.51742845	24.26154645	35.53235683	61.36363259
PA3332	38.58653909	28.8666324	58.02383796	71.8988285	-0.943076479	0.038138347	1	PA3332	NC_002516.2	3742265	3742690	+	426	protein_coding	hypothetical protein && PF12680:SnoaL-like domain	-	36	25	67	81	63.7465228	47.69728909	95.59769242	118.7450291
PA3307	1313.014177	1190.45992	1021.91237	782.8983548	0.472085941	0.038274602	0.491828642	PA3307	NC_002516.2	3706546	3706854	-	309	protein_coding	hypothetical protein && -	-	1225	1031	1180	882	2990.482104	2711.836318	2321.163504	1782.584493
PA4585	333.3448238	366.0288988	179.2676785	284.9323944	0.591496419	0.039495197	0.502002582	rtcA	NC_002516.2	5134689	5135714	+	1026	protein_coding	RNA 3'-terminal-phosphate cyclase && PF05189:RNA 3'-terminal phosphate cyclase (RTC), insert domain|PF01137:RNA 3'-terminal phosphate cyclase	-	311	317	207	321	228.6528541	251.1164645	122.6323894	195.3879112
PA5164	69.67014003	57.7332648	96.12904498	118.943741	-0.753901636	0.040040423	0.502002582	rmlC	NC_002516.2	5813122	5813667	+	546	protein_coding	dTDP-4-dehydrorhamnose 3%2C5-epimerase && PF00908:dTDP-4-dehydrorhamnose 3,5-epimerase	-	65	50	111	134	89.80164919	74.42873683	123.5698563	153.2682413
PA4210	0	0	9.526301754	0.887639858	-4.670896642	0.040105617	1	phzA1	NC_002516.2	4713796	4714284	+	489	protein_coding	phenazine biosynthesis protein && PF03284:Phenazine biosynthesis protein A/B	-	0	0	11	1	0	0	13.67306982	1.277118392
PA3559	18.22142124	11.54665296	33.77506986	37.28087404	-1.250649957	0.040291289	1	PA3559	NC_002516.2	3987290	3988684	+	1395	protein_coding	nucleotide sugar dehydrogenase && PF03721:UDP-glucose/GDP-mannose dehydrogenase family, NAD binding domain|PF00984:UDP-glucose/GDP-mannose dehydrogenase family, central domain|PF03720:UDP-glucose/GDP-mannose dehydrogenase family, UDP binding domain	-	17	10	39	42	9.192598927	5.826249506	16.99309968	18.80247852
PA0070	66.4545951	125.8585173	138.5643892	183.7414506	-0.747620434	0.040514752	0.502002582	PA0070	NC_002516.2	82404	83318	-	915	protein_coding	hypothetical protein && PF13488:Glycine zipper	-	62	109	160	207	51.11333213	96.82080532	106.2872313	141.2827924
PA2631	206.8667235	235.5517204	165.4112396	126.0448598	0.60135976	0.040526851	0.502002582	PA2631	NC_002516.2	2975291	2975716	+	426	protein_coding	acetyltransferase && PF13673:Acetyltransferase (GNAT) domain	-	193	204	191	142	341.7521917	389.209879	272.5247649	208.1702979
PA0039	448.0325928	354.4822459	692.8219458	477.5502436	-0.544013215	0.040694113	0.502002582	PA0039	NC_002516.2	40589	40816	+	228	protein_coding	hypothetical protein && -	-	418	307	800	538	1382.945397	1094.376642	2132.737207	1473.626583
PA0034	0	0	6.062192026	3.550559432	-4.554402207	0.040707154	1	PA0034	NC_002516.2	36278	36901	-	624	protein_coding	two-component response regulator && PF00196:Bacterial regulatory proteins, luxR family|PF00072:Response regulator receiver domain	Response_reg	0	0	7	4	0	0	6.818606936	4.00327496
PA1668	32.15544924	25.40263651	57.15781053	55.92131106	-0.972256708	0.041168565	1	PA1668	NC_002516.2	1818189	1819058	+	870	protein_coding	hypothetical protein && PF09850:Type VI secretion system protein DotU	-	30	22	66	63	26.01151218	20.5525974	46.11124927	45.22320265
PA2930	93.2508028	147.7971579	82.27260606	58.58423063	0.772893102	0.041267218	0.502062422	PA2930	NC_002516.2	3285687	3286613	+	927	protein_coding	transcriptional regulator && PF00126:Bacterial regulatory helix-turn-helix protein, lysR family|PF03466:LysR substrate binding domain	LysR_substrate	87	128	95	66	70.79508654	112.2260099	62.29111098	44.46355878
PA4470	370.8595146	534.610032	767.3003049	556.550191	-0.54878785	0.041350148	0.502062422	fumC1	NC_002516.2	4998540	4999916	-	1377	protein_coding	fumarate hydratase && PF10415:Fumarase C C-terminus|PF00206:Lyase	-	346	463	886	627	189.5421301	273.2815659	391.094751	284.3633481
PA3978	65.38274679	50.80527302	25.11479553	34.61795447	0.961847965	0.042769067	1	PA3978	NC_002516.2	4458854	4459402	+	549	protein_coding	hypothetical protein && PF08238:Sel1 repeat	-	61	44	29	39	83.81487257	65.13937973	32.10760112	44.36416185
PA2724	1.071848308	0	8.660274322	7.101118865	-3.83106393	0.04328728	1	PA2724	NC_002516.2	3076697	3077236	+	540	protein_coding	hypothetical protein && -	-	1	0	10	8	1.396914543	0	11.25611304	9.252013241
PA2258	22.50881447	12.70131826	2.598082297	7.101118865	1.865924208	0.043457024	1	ptxR	NC_002516.2	2486355	2487293	-	939	protein_coding	HTH-type transcriptional regulator PtxR && PF00126:Bacterial regulatory helix-turn-helix protein, lysR family|PF03466:LysR substrate binding domain	LysR_substrate	21	11	3	8	16.87008617	9.521171318	1.941949214	5.320646592
PA5375	15.00587631	30.02129769	8.660274322	6.213479007	1.593648945	0.043598483	1	betT1	NC_002516.2	6051644	6053194	+	1551	protein_coding	choline transporter BetT && PF02028:BCCT, betaine/carnitine/choline family transporter	-	14	26	10	7	6.808945161	13.62463376	3.918956183	2.818553357
PA3080	55.73611202	36.94928947	96.12904498	71.01118865	-0.8481634	0.043723524	0.523572165	PA3080	NC_002516.2	3455266	3456363	-	1098	protein_coding	hypothetical protein && PF14870:Photosynthesis system II assembly factor YCF48	-	52	32	111	80	35.72437192	23.68704717	61.4473056	45.50170446
PA2854	325.8418857	287.5116587	223.4350775	202.3818876	0.526749383	0.043800784	0.523572165	PA2854	NC_002516.2	3207290	3208261	-	972	protein_coding	hypothetical protein && PF03734:L,D-transpeptidase catalytic domain	-	304	249	258	228	235.923345	208.2074997	161.3376202	146.4902096
PA3401	1.071848308	2.309330592	9.526301754	11.53931816	-2.650641189	0.044588132	1	PA3401	NC_002516.2	3806070	3807242	-	1173	protein_coding	hypothetical protein && PF12698:ABC-2 family transporter protein	-	1	2	11	13	0.643080864	1.385783131	5.700026551	6.921263102
PA2066	24.65251109	15.01064885	41.56931675	44.3819929	-1.111215274	0.044809667	1	PA2066	NC_002516.2	2265126	2265764	-	639	protein_coding	hypothetical protein && PF02698:DUF218 domain	-	23	13	48	50	27.15129675	16.53506022	45.65859936	48.86626712
PA4850	8.574786465	3.463995888	12.12438405	29.29211532	-1.772160206	0.045236065	1	prmA	NC_002516.2	5445199	5446083	+	885	protein_coding	50S ribosomal protein L11 methyltransferase && PF06325:Ribosomal protein L11 methyltransferase (PrmA)	-	8	3	14	33	6.818837091	2.755124767	9.615391476	23.28684689
PA3336	137.1965834	99.30121545	165.4112396	201.4942478	-0.631791448	0.045540676	0.536439989	PA3336	NC_002516.2	3744901	3746067	+	1167	protein_coding	major facilitator superfamily transporter && PF07690:Major Facilitator Superfamily	MFS_1	128	86	191	227	82.73756059	59.89504313	99.48204787	121.477269
PA3768	184.357909	224.0050674	144.6265812	126.9324997	0.587715087	0.045644941	0.536439989	PA3768	NC_002516.2	4224107	4225498	-	1392	protein_coding	metallo-oxidoreductase && PF07731:Multicopper oxidase|PF07732:Multicopper oxidase	-	172	194	167	143	93.20791864	113.2728379	72.9221461	64.15593233
PA0218	30.01175263	16.16531414	6.062192026	9.764038439	1.549302808	0.04568084	1	PA0218	NC_002516.2	245948	246868	-	921	protein_coding	transcriptional regulator && PF03466:LysR substrate binding domain|PF00126:Bacterial regulatory helix-turn-helix protein, lysR family	LysR_substrate	28	14	7	11	22.9330596	12.35468544	4.619772778	7.458870609
PA2230	2.143696616	1.154665296	6.928219458	14.20223773	-2.669264556	0.045826495	1	PA2230	NC_002516.2	2452469	2453140	+	672	protein_coding	hypothetical protein && -	-	2	1	8	16	2.24504123	1.209466973	7.236072667	14.86930699
PA3327	391.2246325	272.5010098	416.5591949	552.9996316	-0.545735944	0.045920933	0.536439989	PA3327	NC_002516.2	3730557	3737615	+	7059	protein_coding	non-ribosomal peptide synthetase && PF00550:Phosphopantetheine attachment site|PF00975:Thioesterase domain|PF13193:AMP-binding enzyme C-terminal domain|PF00501:AMP-binding enzyme|PF00668:Condensation domain	AMP-binding	365	236	481	623	39.00437121	27.17265707	41.4175209	55.11691271
PA0559	39.6583874	26.55730181	15.58849378	12.42695801	1.242397293	0.046027203	1	PA0559	NC_002516.2	616371	617549	-	1179	protein_coding	hypothetical protein && PF03486:HI0933-like protein	-	37	23	18	14	23.67290294	15.85540419	9.279848916	7.415735804
PA1762	0	3.463995888	12.12438405	9.764038439	-2.690516332	0.046201453	1	PA1762	NC_002516.2	1904995	1905756	+	762	protein_coding	hypothetical protein && PF03412:Peptidase C39 family	-	0	3	14	11	0	3.199849631	11.16748223	9.015249122
PA2111	48.23317386	48.49594243	76.21041403	91.42690538	-0.79312082	0.046446143	0.538495887	PA2111	NC_002516.2	2322068	2322781	-	714	protein_coding	hypothetical protein && PF02682:Carboxyltransferase domain, subdomain C and D	-	45	42	88	103	47.54204957	47.80951801	74.91463467	90.09050708
PA5324	30.01175263	36.94928947	15.58849378	13.31459787	1.210529252	0.046811792	1	PA5324	NC_002516.2	5994741	5995811	-	1071	protein_coding	transcriptional regulator && PF12625:Arabinose-binding domain of AraC transcription regulator, N-term|PF12833:Helix-turn-helix domain	-	28	32	18	15	19.72114649	24.28419962	10.215632	8.746651173
PA1337	23.58066278	20.78397533	46.76548134	44.3819929	-1.03771795	0.047516749	1	ansB	NC_002516.2	1450545	1451633	-	1089	protein_coding	glutaminase-asparaginase && PF00710:Asparaginase, N-terminal	-	22	18	54	50	15.23906774	13.43407944	30.14033574	28.67359475
PA2271	6.431089849	6.927991776	16.45452121	24.85391603	-1.628891449	0.047520386	1	PA2271	NC_002516.2	2501083	2501598	+	516	protein_coding	acetyltransferase && PF13673:Acetyltransferase (GNAT) domain	-	6	6	19	28	8.771323874	9.450718676	22.38134104	33.88818803
PA4474	249.7406558	228.6237286	375.8559056	308.0110308	-0.515421418	0.047714325	0.549070819	PA4474	NC_002516.2	5002455	5003897	-	1443	protein_coding	hypothetical protein && PF01523:Putative modulator of DNA gyrase	-	233	198	434	347	121.8016547	111.52241	182.8123806	150.1769093
PA5033	6.431089849	2.309330592	12.12438405	21.30335659	-1.923046123	0.047824245	1	PA5033	NC_002516.2	5663889	5664869	+	981	protein_coding	hypothetical protein && -	-	6	2	14	24	4.613662711	1.65700674	8.674435735	15.27855398
PA5162	65.38274679	84.2905666	112.5835662	128.7077794	-0.690411321	0.048796871	0.557368702	rmlD	NC_002516.2	5811336	5812244	+	909	protein_coding	dTDP-4-dehydrorhamnose reductase && PF04321:RmlD substrate binding domain	-	61	73	130	145	50.62086363	65.27130016	86.92839772	99.6194495
PA1931	17.14957293	9.237322368	30.31096013	33.73031461	-1.273142034	0.048936331	1	PA1931	NC_002516.2	2111691	2112203	+	513	protein_coding	ferredoxin && PF00111:2Fe-2S iron-sulfur cluster binding domain|PF01799:[2Fe-2S] binding domain	Fer2	16	8	35	38	23.52698178	12.67464805	41.46989014	46.2600662
PA0718	9.646634773	8.082657072	0.866027432	1.775279716	2.751047707	0.049551126	1	PA0718	NC_002516.2	789360	789650	+	291	protein_coding	hypothetical protein && -	-	9	7	1	2	23.32991298	19.55097128	2.088763244	4.292171091
PA4262	274.3931669	423.7621636	212.1767209	259.1908386	0.565937481	0.049945613	0.561848277	rplD	NC_002516.2	4766009	4766611	-	603	protein_coding	50S ribosomal protein L4 && PF00573:Ribosomal protein L4/L1 family	-	256	367	245	292	320.2478713	494.6659749	246.9624801	302.4165522
